# Supplementary material for: Structure of AcMNPV nucleocapsid reveals DNA portal organization and packaging apparatus of circular dsDNA baculovirus
Source: Nat Commun. 2025 May 24;16:4844. doi: 10.1038/s41467-025-60152-2 (PMC12103608; doi:10.1038/s41467-025-60152-2)
Supplement: Supplementary file 4 — Source Data [file 41467_2025_60152_MOESM4_ESM.xlsx]

## Sheet: Suppl Fig 10C
Column1	pTM	ipTM	Column4
PTP__AC66__scores_rank_001_alphafold2_multimer_v3_model_1_seed_000.json	0.33	0.88	AC66_
PTP__OE66__scores_rank_001_alphafold2_multimer_v3_model_1_seed_000.json	0.84	0.82	OE66_
PTP__P78__scores_rank_001_alphafold2_multimer_v3_model_1_seed_000.json	0.41	0.8	P78__
PTP__Y028__scores_rank_001_alphafold2_multimer_v3_model_1_seed_000.json	0.57	0.77	Y028_
PTP__Y140__scores_rank_001_alphafold2_multimer_v3_model_1_seed_000.json	0.8	0.7	Y140_
PTP__Y074__scores_rank_001_alphafold2_multimer_v3_model_1_seed_000.json	0.56	0.56	Y074_
PTP__Y097__scores_rank_001_alphafold2_multimer_v3_model_1_seed_000.json	0.8	0.55	Y097_
PTP__CATV__scores_rank_001_alphafold2_multimer_v3_model_1_seed_000.json	0.77	0.54	CATV_
PTP__IE2__scores_rank_001_alphafold2_multimer_v3_model_1_seed_000.json	0.38	0.51	IE2__
PTP__AC76__scores_rank_001_alphafold2_multimer_v3_model_1_seed_000.json	0.72	0.5	AC76_
PTP__38K__scores_rank_001_alphafold2_multimer_v3_model_1_seed_000.json	0.71	0.47	38K__
PTP__Y013__scores_rank_001_alphafold2_multimer_v3_model_1_seed_000.json	0.44	0.42	Y013_
PTP__PCNA__scores_rank_001_alphafold2_multimer_v3_model_1_seed_000.json	0.7	0.39	PCNA_
PTP__PRIM__scores_rank_001_alphafold2_multimer_v3_model_1_seed_000.json	0.64	0.37	PRIM_
PTP__AC34__scores_rank_001_alphafold2_multimer_v3_model_1_seed_000.json	0.58	0.36	AC34_
PTP__UBIL__scores_rank_001_alphafold2_multimer_v3_model_1_seed_000.json	0.75	0.35	UBIL_
PTP__Y120__scores_rank_001_alphafold2_multimer_v3_model_1_seed_000.json	0.74	0.34	Y120_
PTP__Y033__scores_rank_001_alphafold2_multimer_v3_model_1_seed_000.json	0.61	0.32	Y033_
PTP__E25__scores_rank_001_alphafold2_multimer_v3_model_1_seed_000.json	0.55	0.31	E25__
PTP__Y112__scores_rank_001_alphafold2_multimer_v3_model_1_seed_000.json	0.7	0.29	Y112_
PTP__AC18__scores_rank_001_alphafold2_multimer_v3_model_1_seed_000.json	0.69	0.28	AC18_
PTP__ETM__scores_rank_001_alphafold2_multimer_v3_model_1_seed_000.json	0.67	0.27	ETM__
PTP__Y051__scores_rank_001_alphafold2_multimer_v3_model_1_seed_000.json	0.42	0.27	Y051_
PTP__P48__scores_rank_001_alphafold2_multimer_v3_model_1_seed_000.json	0.7	0.26	P48__
PTP__Y117__scores_rank_001_alphafold2_multimer_v3_model_1_seed_000.json	0.67	0.26	Y117_
PTP__CXOL__scores_rank_001_alphafold2_multimer_v3_model_1_seed_000.json	0.77	0.25	CXOL_
PTP__HELI__scores_rank_001_alphafold2_multimer_v3_model_1_seed_000.json	0.8	0.25	HELI_
PTP__ME53__scores_rank_001_alphafold2_multimer_v3_model_1_seed_000.json	0.62	0.25	ME53_
PTP__PIF5__scores_rank_001_alphafold2_multimer_v3_model_1_seed_000.json	0.6	0.25	PIF5_
PTP__PIF0__scores_rank_001_alphafold2_multimer_v3_model_1_seed_000.json	0.63	0.24	PIF0_
PTP__Y116__scores_rank_001_alphafold2_multimer_v3_model_1_seed_000.json	0.76	0.24	Y116_
PTP__AC11__scores_rank_001_alphafold2_multimer_v3_model_1_seed_000.json	0.68	0.23	AC11_
PTP__AC83__scores_rank_001_alphafold2_multimer_v3_model_1_seed_000.json	0.51	0.23	AC83_
PTP__LEF11__scores_rank_001_alphafold2_multimer_v3_model_1_seed_000.json	0.64	0.23	LEF11
PTP__Y026__scores_rank_001_alphafold2_multimer_v3_model_1_seed_000.json	0.63	0.23	Y026_
PTP__Y149__scores_rank_001_alphafold2_multimer_v3_model_1_seed_000.json	0.63	0.23	Y149_
PTP__AC121__scores_rank_001_alphafold2_multimer_v3_model_1_seed_000.json	0.75	0.22	AC121
PTP__HE65__scores_rank_001_alphafold2_multimer_v3_model_1_seed_000.json	0.63	0.22	HE65_
PTP__AC23__scores_rank_001_alphafold2_multimer_v3_model_1_seed_000.json	0.57	0.21	AC23_
PTP__AC41__scores_rank_001_alphafold2_multimer_v3_model_1_seed_000.json	0.56	0.21	AC41_
PTP__LEF9__scores_rank_001_alphafold2_multimer_v3_model_1_seed_000.json	0.43	0.21	LEF9_
PTP__Y060__scores_rank_001_alphafold2_multimer_v3_model_1_seed_000.json	0.69	0.21	Y060_
PTP__Y063__scores_rank_001_alphafold2_multimer_v3_model_1_seed_000.json	0.58	0.21	Y063_
PTP__Y084__scores_rank_001_alphafold2_multimer_v3_model_1_seed_000.json	0.54	0.21	Y084_
PTP__Y111__scores_rank_001_alphafold2_multimer_v3_model_1_seed_000.json	0.73	0.21	Y111_
PTP__AC43__scores_rank_001_alphafold2_multimer_v3_model_1_seed_000.json	0.7	0.2	AC43_
PTP__DPOL__scores_rank_001_alphafold2_multimer_v3_model_1_seed_000.json	0.76	0.2	DPOL_
PTP__PP31__scores_rank_001_alphafold2_multimer_v3_model_1_seed_000.json	0.43	0.2	PP31_
PTP__VP80__scores_rank_001_alphafold2_multimer_v3_model_1_seed_000.json	0.32	0.2	VP80_
PTP__Y005__scores_rank_001_alphafold2_multimer_v3_model_1_seed_000.json	0.64	0.2	Y005_
PTP__Y072__scores_rank_001_alphafold2_multimer_v3_model_1_seed_000.json	0.74	0.2	Y072_
PTP__Y106__scores_rank_001_alphafold2_multimer_v3_model_1_seed_000.json	0.74	0.2	Y106_
PTP__Y108__scores_rank_001_alphafold2_multimer_v3_model_1_seed_000.json	0.63	0.2	Y108_
PTP__AC102__scores_rank_001_alphafold2_multimer_v3_model_1_seed_000.json	0.6	0.19	AC102
PTP__AN__scores_rank_001_alphafold2_multimer_v3_model_1_seed_000.json	0.53	0.19	AN__s
PTP__CHIT__scores_rank_001_alphafold2_multimer_v3_model_1_seed_000.json	0.75	0.19	CHIT_
PTP__RNL1__scores_rank_001_alphafold2_multimer_v3_model_1_seed_000.json	0.39	0.19	RNL1_
PTP__VE18__scores_rank_001_alphafold2_multimer_v3_model_1_seed_000.json	0.57	0.19	VE18_
PTP__Y058__scores_rank_001_alphafold2_multimer_v3_model_1_seed_000.json	0.75	0.19	Y058_
PTP__PIF6__scores_rank_001_alphafold2_multimer_v3_model_1_seed_000.json	0.53	0.18	PIF6_
PTP__PIKP1__scores_rank_001_alphafold2_multimer_v3_model_1_seed_000.json	0.55	0.18	PIKP1
PTP__TLP20__scores_rank_001_alphafold2_multimer_v3_model_1_seed_000.json	0.52	0.18	TLP20
PTP__Y118__scores_rank_001_alphafold2_multimer_v3_model_1_seed_000.json	0.56	0.18	Y118_
PTP__AC142__scores_rank_001_alphafold2_multimer_v3_model_1_seed_000.json	0.68	0.17	AC142
PTP__PIF4__scores_rank_001_alphafold2_multimer_v3_model_1_seed_000.json	0.55	0.17	PIF4_
PTP__VE94__scores_rank_001_alphafold2_multimer_v3_model_1_seed_000.json	0.55	0.17	VE94_
PTP__Y021__scores_rank_001_alphafold2_multimer_v3_model_1_seed_000.json	0.46	0.17	Y021_
PTP__Y056__scores_rank_001_alphafold2_multimer_v3_model_1_seed_000.json	0.68	0.17	Y056_
PTP__AC114__scores_rank_001_alphafold2_multimer_v3_model_1_seed_000.json	0.7	0.16	AC114
PTP__AC124__scores_rank_001_alphafold2_multimer_v3_model_1_seed_000.json	0.46	0.16	AC124
PTP__AC150__scores_rank_001_alphafold2_multimer_v3_model_1_seed_000.json	0.65	0.16	AC150
PTP__E26__scores_rank_001_alphafold2_multimer_v3_model_1_seed_000.json	0.46	0.16	E26__
PTP__FLSO__scores_rank_001_alphafold2_multimer_v3_model_1_seed_000.json	0.62	0.16	FLSO_
PTP__IAP1__scores_rank_001_alphafold2_multimer_v3_model_1_seed_000.json	0.45	0.16	IAP1_
PTP__LEF8__scores_rank_001_alphafold2_multimer_v3_model_1_seed_000.json	0.7	0.16	LEF8_
PTP__MCP__scores_rank_001_alphafold2_multimer_v3_model_1_seed_000.json	0.56	0.16	MCP__
PTP__Y019__scores_rank_001_alphafold2_multimer_v3_model_1_seed_000.json	0.63	0.16	Y019_
PTP__Y059__scores_rank_001_alphafold2_multimer_v3_model_1_seed_000.json	0.71	0.16	Y059_
PTP__Y107__scores_rank_001_alphafold2_multimer_v3_model_1_seed_000.json	0.63	0.16	Y107_
PTP__AC54__scores_rank_001_alphafold2_multimer_v3_model_1_seed_000.json	0.62	0.15	AC54_
PTP__AC81__scores_rank_001_alphafold2_multimer_v3_model_1_seed_000.json	0.48	0.15	AC81_
PTP__EGT__scores_rank_001_alphafold2_multimer_v3_model_1_seed_000.json	0.7	0.15	EGT__
PTP__ETS__scores_rank_001_alphafold2_multimer_v3_model_1_seed_000.json	0.65	0.15	ETS__
PTP__Y007__scores_rank_001_alphafold2_multimer_v3_model_1_seed_000.json	0.49	0.15	Y007_
PTP__Y073__scores_rank_001_alphafold2_multimer_v3_model_1_seed_000.json	0.62	0.15	Y073_
PTP__Y079__scores_rank_001_alphafold2_multimer_v3_model_1_seed_000.json	0.63	0.15	Y079_
PTP__IE1__scores_rank_001_alphafold2_multimer_v3_model_1_seed_000.json	0.34	0.14	IE1__
PTP__PE38__scores_rank_001_alphafold2_multimer_v3_model_1_seed_000.json	0.4	0.14	PE38_
PTP__PK1__scores_rank_001_alphafold2_multimer_v3_model_1_seed_000.json	0.62	0.14	PK1__
PTP__Y020__scores_rank_001_alphafold2_multimer_v3_model_1_seed_000.json	0.71	0.14	Y020_
PTP__Y030__scores_rank_001_alphafold2_multimer_v3_model_1_seed_000.json	0.54	0.14	Y030_
PTP__Y044__scores_rank_001_alphafold2_multimer_v3_model_1_seed_000.json	0.59	0.14	Y044_
PTP__Y057__scores_rank_001_alphafold2_multimer_v3_model_1_seed_000.json	0.54	0.14	Y057_
PTP__Y085__scores_rank_001_alphafold2_multimer_v3_model_1_seed_000.json	0.75	0.14	Y085_
PTP__AC152__scores_rank_001_alphafold2_multimer_v3_model_1_seed_000.json	0.65	0.13	AC152
PTP__CMTR__scores_rank_001_alphafold2_multimer_v3_model_1_seed_000.json	0.61	0.13	CMTR_
PTP__FP25__scores_rank_001_alphafold2_multimer_v3_model_1_seed_000.json	0.48	0.13	FP25_
PTP__GTA__scores_rank_001_alphafold2_multimer_v3_model_1_seed_000.json	0.45	0.13	GTA__
PTP__P35__scores_rank_001_alphafold2_multimer_v3_model_1_seed_000.json	0.45	0.13	P35__
PTP__PIF1__scores_rank_001_alphafold2_multimer_v3_model_1_seed_000.json	0.51	0.13	PIF1_
PTP__PK2__scores_rank_001_alphafold2_multimer_v3_model_1_seed_000.json	0.53	0.13	PK2__
PTP__VLF1__scores_rank_001_alphafold2_multimer_v3_model_1_seed_000.json	0.52	0.13	VLF1_
PTP__Y012__scores_rank_001_alphafold2_multimer_v3_model_1_seed_000.json	0.47	0.13	Y012_
PTP__Y122__scores_rank_001_alphafold2_multimer_v3_model_1_seed_000.json	0.72	0.13	Y122_
PTP__Y154__scores_rank_001_alphafold2_multimer_v3_model_1_seed_000.json	0.67	0.13	Y154_
PTP__AC109__scores_rank_001_alphafold2_multimer_v3_model_1_seed_000.json	0.46	0.12	AC109
PTP__AC75__scores_rank_001_alphafold2_multimer_v3_model_1_seed_000.json	0.57	0.12	AC75_
PTP__AC78__scores_rank_001_alphafold2_multimer_v3_model_1_seed_000.json	0.6	0.12	AC78_
PTP__GP16__scores_rank_001_alphafold2_multimer_v3_model_1_seed_000.json	0.61	0.12	GP16_
PTP__LEF3__scores_rank_001_alphafold2_multimer_v3_model_1_seed_000.json	0.52	0.12	LEF3_
PTP__LEF4__scores_rank_001_alphafold2_multimer_v3_model_1_seed_000.json	0.61	0.12	LEF4_
PTP__P24__scores_rank_001_alphafold2_multimer_v3_model_1_seed_000.json	0.48	0.12	P24__
PTP__PIF3__scores_rank_001_alphafold2_multimer_v3_model_1_seed_000.json	0.49	0.12	PIF3_
PTP__SPLR__scores_rank_001_alphafold2_multimer_v3_model_1_seed_000.json	0.54	0.12	SPLR_
PTP__VP43__scores_rank_001_alphafold2_multimer_v3_model_1_seed_000.json	0.5	0.12	VP43_
PTP__VP47__scores_rank_001_alphafold2_multimer_v3_model_1_seed_000.json	0.36	0.12	VP47_
PTP__Y029__scores_rank_001_alphafold2_multimer_v3_model_1_seed_000.json	0.69	0.12	Y029_
PTP__Y091__scores_rank_001_alphafold2_multimer_v3_model_1_seed_000.json	0.46	0.12	Y091_
PTP__Y113__scores_rank_001_alphafold2_multimer_v3_model_1_seed_000.json	0.52	0.12	Y113_
PTP__AC132__scores_rank_001_alphafold2_multimer_v3_model_1_seed_000.json	0.47	0.11	AC132
PTP__ADPP__scores_rank_001_alphafold2_multimer_v3_model_1_seed_000.json	0.53	0.11	ADPP_
PTP__C42__scores_rank_001_alphafold2_multimer_v3_model_1_seed_000.json	0.37	0.11	C42__
PTP__E27__scores_rank_001_alphafold2_multimer_v3_model_1_seed_000.json	0.44	0.11	E27__
PTP__FUS__scores_rank_001_alphafold2_multimer_v3_model_1_seed_000.json	0.38	0.11	FUS__
PTP__GP41__scores_rank_001_alphafold2_multimer_v3_model_1_seed_000.json	0.35	0.11	GP41_
PTP__IAP2__scores_rank_001_alphafold2_multimer_v3_model_1_seed_000.json	0.44	0.11	IAP2_
PTP__LEF2__scores_rank_001_alphafold2_multimer_v3_model_1_seed_000.json	0.47	0.11	LEF2_
PTP__PYHD__scores_rank_001_alphafold2_multimer_v3_model_1_seed_000.json	0.45	0.11	PYHD_
PTP__VPHE__scores_rank_001_alphafold2_multimer_v3_model_1_seed_000.json	0.45	0.11	VPHE_
PTP__Y055__scores_rank_001_alphafold2_multimer_v3_model_1_seed_000.json	0.68	0.11	Y055_
PTP__Y070__scores_rank_001_alphafold2_multimer_v3_model_1_seed_000.json	0.41	0.11	Y070_
PTP__CG30__scores_rank_001_alphafold2_multimer_v3_model_1_seed_000.json	0.42	0.1	CG30_
PTP__E18__scores_rank_001_alphafold2_multimer_v3_model_1_seed_000.json	0.64	0.1	E18__
PTP__IE0__scores_rank_001_alphafold2_multimer_v3_model_1_seed_000.json	0.44	0.1	IE0__
PTP__LEF5__scores_rank_001_alphafold2_multimer_v3_model_1_seed_000.json	0.42	0.1	LEF5_
PTP__LEF7__scores_rank_001_alphafold2_multimer_v3_model_1_seed_000.json	0.49	0.1	LEF7_
PTP__ORF45__scores_rank_001_alphafold2_multimer_v3_model_1_seed_000.json	0.49	0.1	ORF45
PTP__P69__scores_rank_001_alphafold2_multimer_v3_model_1_seed_000.json	0.73	0.1	P69__
PTP__PIF2__scores_rank_001_alphafold2_multimer_v3_model_1_seed_000.json	0.45	0.1	PIF2_
PTP__VP15__scores_rank_001_alphafold2_multimer_v3_model_1_seed_000.json	0.58	0.1	VP15_
PTP__Y002__scores_rank_001_alphafold2_multimer_v3_model_1_seed_000.json	0.39	0.1	Y002_
PTP__Y025__scores_rank_001_alphafold2_multimer_v3_model_1_seed_000.json	0.53	0.1	Y025_
PTP__Y146__scores_rank_001_alphafold2_multimer_v3_model_1_seed_000.json	0.53	0.1	Y146_
PTP__AC110__scores_rank_001_alphafold2_multimer_v3_model_1_seed_000.json	0.72	0.09	AC110
PTP__AC145__scores_rank_001_alphafold2_multimer_v3_model_1_seed_000.json	0.67	0.09	AC145
PTP__AC53__scores_rank_001_alphafold2_multimer_v3_model_1_seed_000.json	0.55	0.09	AC53_
PTP__FGFH__scores_rank_001_alphafold2_multimer_v3_model_1_seed_000.json	0.5	0.09	FGFH_
PTP__LEF10__scores_rank_001_alphafold2_multimer_v3_model_1_seed_000.json	0.67	0.09	LEF10
PTP__POXIN__scores_rank_001_alphafold2_multimer_v3_model_1_seed_000.json	0.58	0.09	POXIN
PTP__SODC__scores_rank_001_alphafold2_multimer_v3_model_1_seed_000.json	0.54	0.09	SODC_
PTP__Y004__scores_rank_001_alphafold2_multimer_v3_model_1_seed_000.json	0.53	0.09	Y004_
PTP__P10__scores_rank_001_alphafold2_multimer_v3_model_1_seed_000.json	0.63	0.08	P10__
PTP__PTP__scores_rank_001_alphafold2_multimer_v3_model_1_seed_000.json	0.51	0.08	PTP__
PTP__VP18__scores_rank_001_alphafold2_multimer_v3_model_1_seed_000.json	0.52	0.08	VP18_
PTP__Y052__scores_rank_001_alphafold2_multimer_v3_model_1_seed_000.json	0.58	0.08	Y052_
